# Supplementary material for: New Class of Polymer Materials—Quasi-Nematic Colloidal Particle Self-Assemblies: The Case of Assemblies of Prolate Spheroidal Poly(Styrene/Polyglycidol) Particles
Source: Polymers (Basel). 2022 Nov 11;14(22):4859. doi: 10.3390/polym14224859 (PMC9698966; doi:10.3390/polym14224859)
Supplement: Supplementary file 1 [file polymers-14-04859-s001.zip]

Archive with 1 entries (1 files):
- polymers-1956098-supplementary.pdf
